# Supplementary material for: Plant Diversity and Fungal Richness Regulate the Changes in Soil Multifunctionality in a Semi-Arid Grassland
Source: Biology (Basel). 2022 Jun 6;11(6):870. doi: 10.3390/biology11060870 (PMC9220314; doi:10.3390/biology11060870)
Supplement: Supplementary file 1 [file biology-11-00870-s001.zip]

Archive with 1 entries (1 files):
- biology-1738780-supplementary.pdf
